# Supplementary material for: Genetics of reproductive performance across Porcine Reproductive and Respiratory Syndrome (PRRS) outbreak phases in purebred and crossbred sows
Source: Genet Sel Evol. 2025 Oct 30;57:62. doi: 10.1186/s12711-025-01011-y (PMC12577220; doi:10.1186/s12711-025-01011-y)
Supplement: Supplementary file 2 — Supplementary Material 2 [file 12711_2025_1011_MOESM2_ESM.xlsx]

## Sheet: Sheet1
Table S1. Descriptive statistics for reproductive traits for the periods before, during and after PRRS outbreak
Purebred line
Trait	Before PRRS outbreak								During PRRS outbreak								After PRRS outbreak
	N sows	N records	Average records per sow	Mean	Min	Max	SD	CV(%)	N sows	N records	Average records per sow	Mean	Min	Max	SD	CV(%)	N sows	N records	Average records per sow	Mean	Min	Max	SD	CV(%)
TNB	11011	26821	2.43584	16.1267	1	28	3.77995	23.4391	4916	5141	1.04577	16.1194	1	28	4.28568	26.587	5285	8245	1.56008	17.4996	1	28	3.86168	22.0673
NBA	11011	26821	2.43584	14.5653	0	27	3.54643	24.3485	4916	5141	1.04577	11.1004	0	24	4.82806	43.4946	5285	8245	1.56008	15.609	0	26	3.53243	22.6308
MUM	11011	26819	2.43566	0.543272	0	21	1.11151	204.596	4916	5141	1.04577	3.09842	0	22	4.07995	131.678	5284	8243	1.55999	0.530147	0	18	1.0048	189.532
NSB	11011	26821	2.43584	1.01819	0	20	1.51092	148.392	4916	5141	1.04577	1.92064	0	21	2.35496	122.613	5285	8245	1.56008	1.36058	0	23	1.78642	131.298
NBD	11011	26819	2.43566	1.56154	0	21	1.96011	125.524	4916	5141	1.04577	5.01906	0	23	4.80321	95.6994	5284	8243	1.55999	1.89082	0	24	2.10653	111.409
NW	9009	20598	2.28638	11.8871	0	21	3.31133	27.8565	4265	4442	1.0415	6.87956	0	16	5.07415	73.757	4780	6632	1.38745	12.3657	0	18	3.14435	25.4281
propBA	11011	26821	2.43584	0.908182	0	1	0.116457	12.8231	4916	5141	1.04577	0.701217	0	1	0.264799	37.7628	5285	8245	1.56008	0.897645	0	1	0.111604	12.433
propW	8998	20574	2.28651	0.763054	0	1	0.217821	28.5459	4230	4405	1.04137	0.566082	0	1	0.372994	65.8905	4778	6628	1.38719	0.767845	0	1	0.19886	25.8984
GL	11011	26821	2.43584	114.652	101	125	1.41256	1.23204	4916	5141	1.04577	114.071	106	122	1.90679	1.67158	5285	8245	1.56008	114.913	107	122	1.29944	1.1308
IWI	9638	23003	2.3867	7.92975	0	75	9.43974	119.042	4497	4714	1.04825	15.5471	0	75	15.375	98.8929	4676	6459	1.38131	6.34324	0	73	7.21771	113.786
Crossbred line
TNB	5107	19115	3.7429	14.2596	1	27	3.61257	25.3343	1559	1580	1.01347	16.0259	1	28	4.36521	27.2384	1770	4132	2.33446	17.0191	1	28	3.96082	23.2728
NBA	5107	19115	3.7429	13.4725	0	25	3.5033	26.0034	1559	1580	1.01347	12.0652	0	24	4.54534	37.6732	1770	4132	2.33446	15.1626	0	25	3.45839	22.8086
MUM	5107	19115	3.7429	0.190269	0	16	0.703323	369.646	1559	1580	1.01347	1.73797	0	14	2.72807	156.969	1770	4132	2.33446	0.442159	0	11	0.845793	191.287
NSB	5107	19115	3.7429	0.582422	0	17	1.16897	200.708	1559	1580	1.01347	1.20506	0	17	1.69108	140.331	1770	4132	2.33446	1.09051	0	21	1.54056	141.269
NBD	5107	19115	3.7429	0.772692	0	20	1.41331	182.908	1559	1580	1.01347	2.94304	0	18	3.35156	113.881	1770	4132	2.33446	1.53267	0	21	1.81861	118.656
NW	4570	13167	2.88118	11.2089	0	22	2.3506	20.9708	1104	1116	1.01087	9.51882	0	17	4.35268	45.7271	1617	3112	1.92455	12.4017	0	18	2.94828	23.7732
propBA	5107	19115	3.7429	0.94784	0	1	0.101089	10.6652	1559	1580	1.01347	0.774923	0	1	0.25345	32.7064	1770	4132	2.33446	0.900014	0	1	0.11318	12.5754
propW	4566	13149	2.87976	0.767469	0	1	0.179486	23.3868	1100	1112	1.01091	0.677467	0	1	0.292334	43.151	1615	3110	1.9257	0.769096	0	1	0.194005	25.225
GL	5107	19115	3.7429	115.561	105	122	1.36022	1.17705	1559	1580	1.01347	115.344	106	122	1.69951	1.47343	1770	4131	2.3339	115.375	101	120	1.35693	1.1761
IWI	4303	16325	3.79386	6.83473	0	68	6.47017	94.6661	730	730	1	7.7411	0	62	8.62447	111.411	840	1557	1.85357	6.64868	0	54	7.06765	106.302
